# Supplementary material for: Calcium Plays a Double-Edged Role in Modulating Cadmium Uptake and Translocation in Rice
Source: Int J Mol Sci. 2020 Oct 29;21(21):8058. doi: 10.3390/ijms21218058 (PMC7662230; doi:10.3390/ijms21218058)
Supplement: Supplementary file 1 [file ijms-21-08058-s001.zip]

Archive with 2 entries (2 files):
- Supplementary Figures Final.pdf
- Supplementary Table S1 Primer sequences used for qRT-PCR.pdf
